# Supplementary material for: BSim: An Agent-Based Tool for Modeling Bacterial Populations in Systems and Synthetic Biology
Source: PLoS One. 2012 Aug 24;7(8):e42790. doi: 10.1371/journal.pone.0042790 (PMC3427305; doi:10.1371/journal.pone.0042790)
Supplement: Software S1 — Snapshot of the BSim software from 18th July 2012. For the latest version see: http://bsim-bccs.sf.net. The BSim software requires Java version 1.6 or higher. (ZIP) [file pone.0042790.s014.zip]

Archive with 61,903 entries (9,844 files):
- BSimSoftware/
- BSimSoftware/.DS_Store
- __MACOSX/
- __MACOSX/BSimSoftware/
- __MACOSX/BSimSoftware/._.DS_Store
- BSimSoftware/docs/
- BSimSoftware/docs/.DS_Store
- __MACOSX/BSimSoftware/docs/
- __MACOSX/BSimSoftware/docs/._.DS_Store
- BSimSoftware/docs/javadoc/
- BSimSoftware/docs/javadoc/.DS_Store
- __MACOSX/BSimSoftware/docs/javadoc/
- __MACOSX/BSimSoftware/docs/javadoc/._.DS_Store
- BSimSoftware/docs/javadoc/allclasses-frame.html
- BSimSoftware/docs/javadoc/allclasses-noframe.html
- BSimSoftware/docs/javadoc/bsim/
- BSimSoftware/docs/javadoc/bsim/BSim.html
- BSimSoftware/docs/javadoc/bsim/BSimChemicalField.html
- BSimSoftware/docs/javadoc/bsim/BSimNotifier.html
- BSimSoftware/docs/javadoc/bsim/BSimOctreeField.html
- BSimSoftware/docs/javadoc/bsim/BSimThreadedTicker.html
- BSimSoftware/docs/javadoc/bsim/BSimThreadedTickerWorker.html
- BSimSoftware/docs/javadoc/bsim/BSimTicker.html
- BSimSoftware/docs/javadoc/bsim/BSimUtils.html
- BSimSoftware/docs/javadoc/bsim/class-use/
- BSimSoftware/docs/javadoc/bsim/class-use/BSim.html
- BSimSoftware/docs/javadoc/bsim/class-use/BSimChemicalField.html
- BSimSoftware/docs/javadoc/bsim/class-use/BSimNotifier.html
- BSimSoftware/docs/javadoc/bsim/class-use/BSimOctreeField.html
- BSimSoftware/docs/javadoc/bsim/class-use/BSimThreadedTicker.html
- BSimSoftware/docs/javadoc/bsim/class-use/BSimThreadedTickerWorker.html
- BSimSoftware/docs/javadoc/bsim/class-use/BSimTicker.html
- BSimSoftware/docs/javadoc/bsim/class-use/BSimUtils.html
- BSimSoftware/docs/javadoc/bsim/class-use/OctreeNode.html
- BSimSoftware/docs/javadoc/bsim/dde/
- BSimSoftware/docs/javadoc/bsim/dde/BSimDdeSolver.html
- BSimSoftware/docs/javadoc/bsim/dde/BSimDdeSystem.html
- BSimSoftware/docs/javadoc/bsim/dde/class-use/
- BSimSoftware/docs/javadoc/bsim/dde/class-use/BSimDdeSolver.html
- BSimSoftware/docs/javadoc/bsim/dde/class-use/BSimDdeSystem.html
- BSimSoftware/docs/javadoc/bsim/dde/package-frame.html
- BSimSoftware/docs/javadoc/bsim/dde/package-summary.html
- BSimSoftware/docs/javadoc/bsim/dde/package-tree.html
- BSimSoftware/docs/javadoc/bsim/dde/package-use.html
- BSimSoftware/docs/javadoc/bsim/draw/
- BSimSoftware/docs/javadoc/bsim/draw/BSimDrawer.html
- BSimSoftware/docs/javadoc/bsim/draw/BSimP3DDrawer.html
- BSimSoftware/docs/javadoc/bsim/draw/class-use/
- BSimSoftware/docs/javadoc/bsim/draw/class-use/BSimDrawer.html
- BSimSoftware/docs/javadoc/bsim/draw/class-use/BSimP3DDrawer.html
- BSimSoftware/docs/javadoc/bsim/draw/package-frame.html
- BSimSoftware/docs/javadoc/bsim/draw/package-summary.html
- BSimSoftware/docs/javadoc/bsim/draw/package-tree.html
- BSimSoftware/docs/javadoc/bsim/draw/package-use.html
- BSimSoftware/docs/javadoc/bsim/export/
- BSimSoftware/docs/javadoc/bsim/export/BSimExporter.html
- BSimSoftware/docs/javadoc/bsim/export/BSimLogger.html
- BSimSoftware/docs/javadoc/bsim/export/BSimMovExporter.html
- BSimSoftware/docs/javadoc/bsim/export/BSimPngExporter.html
- BSimSoftware/docs/javadoc/bsim/export/class-use/
- BSimSoftware/docs/javadoc/bsim/export/class-use/BSimExporter.html
- BSimSoftware/docs/javadoc/bsim/export/class-use/BSimLogger.html
- BSimSoftware/docs/javadoc/bsim/export/class-use/BSimMovExporter.html
- BSimSoftware/docs/javadoc/bsim/export/class-use/BSimPngExporter.html
- BSimSoftware/docs/javadoc/bsim/export/package-frame.html
- BSimSoftware/docs/javadoc/bsim/export/package-summary.html
- BSimSoftware/docs/javadoc/bsim/export/package-tree.html
- BSimSoftware/docs/javadoc/bsim/export/package-use.html
- BSimSoftware/docs/javadoc/bsim/export/quicktime/
- BSimSoftware/docs/javadoc/bsim/export/quicktime/AtomDataOutputStream.html
- BSimSoftware/docs/javadoc/bsim/export/quicktime/class-use/
- BSimSoftware/docs/javadoc/bsim/export/quicktime/class-use/AtomDataOutputStream.html
- BSimSoftware/docs/javadoc/bsim/export/quicktime/class-use/FilterImageOutputStream.html
- BSimSoftware/docs/javadoc/bsim/export/quicktime/class-use/QuickTimeOutputStream.html
- BSimSoftware/docs/javadoc/bsim/export/quicktime/class-use/QuickTimeOutputStream.VideoFormat.html
- BSimSoftware/docs/javadoc/bsim/export/quicktime/FilterImageOutputStream.html
- BSimSoftware/docs/javadoc/bsim/export/quicktime/package-frame.html
- BSimSoftware/docs/javadoc/bsim/export/quicktime/package-summary.html
- BSimSoftware/docs/javadoc/bsim/export/quicktime/package-tree.html
- BSimSoftware/docs/javadoc/bsim/export/quicktime/package-use.html
- BSimSoftware/docs/javadoc/bsim/export/quicktime/QuickTimeOutputStream.html
- BSimSoftware/docs/javadoc/bsim/export/quicktime/QuickTimeOutputStream.VideoFormat.html
- BSimSoftware/docs/javadoc/bsim/geometry/
- BSimSoftware/docs/javadoc/bsim/geometry/BSimCollision.html
- BSimSoftware/docs/javadoc/bsim/geometry/BSimMesh.html
- BSimSoftware/docs/javadoc/bsim/geometry/BSimMeshUtils.html
- BSimSoftware/docs/javadoc/bsim/geometry/BSimOBJMesh.html
- BSimSoftware/docs/javadoc/bsim/geometry/BSimSphereMesh.html
- BSimSoftware/docs/javadoc/bsim/geometry/BSimTriangle.html
- BSimSoftware/docs/javadoc/bsim/geometry/BSimVertex.html
- BSimSoftware/docs/javadoc/bsim/geometry/class-use/
- BSimSoftware/docs/javadoc/bsim/geometry/class-use/BSimCollision.html
- BSimSoftware/docs/javadoc/bsim/geometry/class-use/BSimMesh.html
- BSimSoftware/docs/javadoc/bsim/geometry/class-use/BSimMeshUtils.html
- BSimSoftware/docs/javadoc/bsim/geometry/class-use/BSimOBJMesh.html
- BSimSoftware/docs/javadoc/bsim/geometry/class-use/BSimSphereMesh.html
- BSimSoftware/docs/javadoc/bsim/geometry/class-use/BSimTriangle.html
- BSimSoftware/docs/javadoc/bsim/geometry/class-use/BSimVertex.html
- BSimSoftware/docs/javadoc/bsim/geometry/class-use/KdNode.html
- BSimSoftware/docs/javadoc/bsim/geometry/class-use/KdNode.Indexed3d.html
- BSimSoftware/docs/javadoc/bsim/geometry/class-use/KdNode.TestMesh.html
- BSimSoftware/docs/javadoc/bsim/geometry/KdNode.html
- BSimSoftware/docs/javadoc/bsim/geometry/KdNode.Indexed3d.html
- BSimSoftware/docs/javadoc/bsim/geometry/KdNode.TestMesh.html
- BSimSoftware/docs/javadoc/bsim/geometry/package-frame.html
- BSimSoftware/docs/javadoc/bsim/geometry/package-summary.html
- BSimSoftware/docs/javadoc/bsim/geometry/package-tree.html
- BSimSoftware/docs/javadoc/bsim/geometry/package-use.html
- BSimSoftware/docs/javadoc/bsim/OctreeNode.html
- BSimSoftware/docs/javadoc/bsim/ode/
- BSimSoftware/docs/javadoc/bsim/ode/BSimOdeSolver.html
- BSimSoftware/docs/javadoc/bsim/ode/BSimOdeSystem.html
- BSimSoftware/docs/javadoc/bsim/ode/class-use/
- BSimSoftware/docs/javadoc/bsim/ode/class-use/BSimOdeSolver.html
- BSimSoftware/docs/javadoc/bsim/ode/class-use/BSimOdeSystem.html
- BSimSoftware/docs/javadoc/bsim/ode/package-frame.html
- BSimSoftware/docs/javadoc/bsim/ode/package-summary.html
- BSimSoftware/docs/javadoc/bsim/ode/package-tree.html
- BSimSoftware/docs/javadoc/bsim/ode/package-use.html
- BSimSoftware/docs/javadoc/bsim/package-frame.html
- BSimSoftware/docs/javadoc/bsim/package-summary.html
- BSimSoftware/docs/javadoc/bsim/package-tree.html
- BSimSoftware/docs/javadoc/bsim/package-use.html
- BSimSoftware/docs/javadoc/bsim/particle/
- BSimSoftware/docs/javadoc/bsim/particle/BSimBacterium.html
- BSimSoftware/docs/javadoc/bsim/particle/BSimBacterium.MotionState.html
- BSimSoftware/docs/javadoc/bsim/particle/BSimParticle.html
- BSimSoftware/docs/javadoc/bsim/particle/BSimVesicle.html
- BSimSoftware/docs/javadoc/bsim/particle/class-use/
- BSimSoftware/docs/javadoc/bsim/particle/class-use/BSimBacterium.html
- BSimSoftware/docs/javadoc/bsim/particle/class-use/BSimBacterium.MotionState.html
- BSimSoftware/docs/javadoc/bsim/particle/class-use/BSimParticle.html
- BSimSoftware/docs/javadoc/bsim/particle/class-use/BSimVesicle.html
- BSimSoftware/docs/javadoc/bsim/particle/package-frame.html
- BSimSoftware/docs/javadoc/bsim/particle/package-summary.html
- BSimSoftware/docs/javadoc/bsim/particle/package-tree.html
- BSimSoftware/docs/javadoc/bsim/particle/package-use.html
- BSimSoftware/docs/javadoc/constant-values.html
- BSimSoftware/docs/javadoc/deprecated-list.html
- BSimSoftware/docs/javadoc/help-doc.html
- BSimSoftware/docs/javadoc/index-files/
- BSimSoftware/docs/javadoc/index-files/index-1.html
- BSimSoftware/docs/javadoc/index-files/index-10.html
- BSimSoftware/docs/javadoc/index-files/index-11.html
- BSimSoftware/docs/javadoc/index-files/index-12.html
- BSimSoftware/docs/javadoc/index-files/index-13.html
- BSimSoftware/docs/javadoc/index-files/index-14.html
- BSimSoftware/docs/javadoc/index-files/index-15.html
- BSimSoftware/docs/javadoc/index-files/index-16.html
- BSimSoftware/docs/javadoc/index-files/index-17.html
- BSimSoftware/docs/javadoc/index-files/index-18.html
- BSimSoftware/docs/javadoc/index-files/index-19.html
- BSimSoftware/docs/javadoc/index-files/index-2.html
- BSimSoftware/docs/javadoc/index-files/index-20.html
- BSimSoftware/docs/javadoc/index-files/index-21.html
- BSimSoftware/docs/javadoc/index-files/index-22.html
- BSimSoftware/docs/javadoc/index-files/index-23.html
- BSimSoftware/docs/javadoc/index-files/index-24.html
- BSimSoftware/docs/javadoc/index-files/index-25.html
- BSimSoftware/docs/javadoc/index-files/index-3.html
- BSimSoftware/docs/javadoc/index-files/index-4.html
- BSimSoftware/docs/javadoc/index-files/index-5.html
- BSimSoftware/docs/javadoc/index-files/index-6.html
- BSimSoftware/docs/javadoc/index-files/index-7.html
- BSimSoftware/docs/javadoc/index-files/index-8.html
- BSimSoftware/docs/javadoc/index-files/index-9.html
- BSimSoftware/docs/javadoc/index.html
- BSimSoftware/docs/javadoc/overview-frame.html
- BSimSoftware/docs/javadoc/overview-summary.html
- BSimSoftware/docs/javadoc/overview-tree.html
- BSimSoftware/docs/javadoc/package-list
- BSimSoftware/docs/javadoc/resources/
- BSimSoftware/docs/javadoc/resources/inherit.gif
- BSimSoftware/docs/javadoc/stylesheet.css
- BSimSoftware/docs/userguide/
- BSimSoftware/docs/userguide/.DS_Store
- __MACOSX/BSimSoftware/docs/userguide/
- __MACOSX/BSimSoftware/docs/userguide/._.DS_Store
- BSimSoftware/docs/userguide/img/
- BSimSoftware/docs/userguide/img/BacteriaMotion.jpg
- BSimSoftware/docs/userguide/img/BrownianMotion.jpg
- BSimSoftware/docs/userguide/img/BSimPollenExample.jpg
- BSimSoftware/docs/userguide/img/logo.gif
- BSimSoftware/docs/userguide/img/RunAndTumbleDurations.jpg
- BSimSoftware/docs/userguide/img/TumbleAngles.jpg
- BSimSoftware/docs/userguide/img/Vesicles.jpg
- BSimSoftware/docs/userguide/index.html
- __MACOSX/BSimSoftware/docs/userguide/._index.html
- BSimSoftware/docs/userguide/mathjax/
- BSimSoftware/docs/userguide/mathjax/.DS_Store
- __MACOSX/BSimSoftware/docs/userguide/mathjax/
- __MACOSX/BSimSoftware/docs/userguide/mathjax/._.DS_Store
- BSimSoftware/docs/userguide/mathjax/.gitignore
- __MACOSX/BSimSoftware/docs/userguide/mathjax/._.gitignore
- BSimSoftware/docs/userguide/mathjax/config/
- BSimSoftware/docs/userguide/mathjax/config/Accessible-full.js
- __MACOSX/BSimSoftware/docs/userguide/mathjax/config/
- __MACOSX/BSimSoftware/docs/userguide/mathjax/config/._Accessible-full.js
- BSimSoftware/docs/userguide/mathjax/config/Accessible.js
- __MACOSX/BSimSoftware/docs/userguide/mathjax/config/._Accessible.js
- BSimSoftware/docs/userguide/mathjax/config/default.js
- __MACOSX/BSimSoftware/docs/userguide/mathjax/config/._default.js
- BSimSoftware/docs/userguide/mathjax/config/local/
- BSimSoftware/docs/userguide/mathjax/config/local/local.js
- __MACOSX/BSimSoftware/docs/userguide/mathjax/config/local/
- __MACOSX/BSimSoftware/docs/userguide/mathjax/config/local/._local.js
- __MACOSX/BSimSoftware/docs/userguide/mathjax/config/._local
- BSimSoftware/docs/userguide/mathjax/config/MML_HTMLorMML-full.js
- __MACOSX/BSimSoftware/docs/userguide/mathjax/config/._MML_HTMLorMML-full.js
- BSimSoftware/docs/userguide/mathjax/config/MML_HTMLorMML.js
- __MACOSX/BSimSoftware/docs/userguide/mathjax/config/._MML_HTMLorMML.js
- BSimSoftware/docs/userguide/mathjax/config/MMLorHTML.js
- __MACOSX/BSimSoftware/docs/userguide/mathjax/config/._MMLorHTML.js
- BSimSoftware/docs/userguide/mathjax/config/TeX-AMS-MML_HTMLorMML-full.js
- __MACOSX/BSimSoftware/docs/userguide/mathjax/config/._TeX-AMS-MML_HTMLorMML-full.js
- BSimSoftware/docs/userguide/mathjax/config/TeX-AMS-MML_HTMLorMML.js
- __MACOSX/BSimSoftware/docs/userguide/mathjax/config/._TeX-AMS-MML_HTMLorMML.js
- BSimSoftware/docs/userguide/mathjax/config/TeX-AMS_HTML-full.js
- __MACOSX/BSimSoftware/docs/userguide/mathjax/config/._TeX-AMS_HTML-full.js
- BSimSoftware/docs/userguide/mathjax/config/TeX-AMS_HTML.js
- __MACOSX/BSimSoftware/docs/userguide/mathjax/config/._TeX-AMS_HTML.js
- __MACOSX/BSimSoftware/docs/userguide/mathjax/._config
- BSimSoftware/docs/userguide/mathjax/extensions/
- BSimSoftware/docs/userguide/mathjax/extensions/FontWarnings.js
- __MACOSX/BSimSoftware/docs/userguide/mathjax/extensions/
- __MACOSX/BSimSoftware/docs/userguide/mathjax/extensions/._FontWarnings.js
- BSimSoftware/docs/userguide/mathjax/extensions/jsMath2jax.js
- __MACOSX/BSimSoftware/docs/userguide/mathjax/extensions/._jsMath2jax.js
- BSimSoftware/docs/userguide/mathjax/extensions/MathMenu.js
- __MACOSX/BSimSoftware/docs/userguide/mathjax/extensions/._MathMenu.js
- BSimSoftware/docs/userguide/mathjax/extensions/MathZoom.js
- __MACOSX/BSimSoftware/docs/userguide/mathjax/extensions/._MathZoom.js
- BSimSoftware/docs/userguide/mathjax/extensions/mml2jax.js
- __MACOSX/BSimSoftware/docs/userguide/mathjax/extensions/._mml2jax.js
- BSimSoftware/docs/userguide/mathjax/extensions/TeX/
- BSimSoftware/docs/userguide/mathjax/extensions/TeX/AMSmath.js
- __MACOSX/BSimSoftware/docs/userguide/mathjax/extensions/TeX/
- __MACOSX/BSimSoftware/docs/userguide/mathjax/extensions/TeX/._AMSmath.js
- BSimSoftware/docs/userguide/mathjax/extensions/TeX/AMSsymbols.js
- __MACOSX/BSimSoftware/docs/userguide/mathjax/extensions/TeX/._AMSsymbols.js
- BSimSoftware/docs/userguide/mathjax/extensions/TeX/autobold.js
- __MACOSX/BSimSoftware/docs/userguide/mathjax/extensions/TeX/._autobold.js
- BSimSoftware/docs/userguide/mathjax/extensions/TeX/boldsymbol.js
- __MACOSX/BSimSoftware/docs/userguide/mathjax/extensions/TeX/._boldsymbol.js
- BSimSoftware/docs/userguide/mathjax/extensions/TeX/HTML.js
- __MACOSX/BSimSoftware/docs/userguide/mathjax/extensions/TeX/._HTML.js
- BSimSoftware/docs/userguide/mathjax/extensions/TeX/mathchoice.js
- __MACOSX/BSimSoftware/docs/userguide/mathjax/extensions/TeX/._mathchoice.js
- BSimSoftware/docs/userguide/mathjax/extensions/TeX/newcommand.js
- __MACOSX/BSimSoftware/docs/userguide/mathjax/extensions/TeX/._newcommand.js
- BSimSoftware/docs/userguide/mathjax/extensions/TeX/noErrors.js
- __MACOSX/BSimSoftware/docs/userguide/mathjax/extensions/TeX/._noErrors.js
- BSimSoftware/docs/userguide/mathjax/extensions/TeX/noUndefined.js
- __MACOSX/BSimSoftware/docs/userguide/mathjax/extensions/TeX/._noUndefined.js
- BSimSoftware/docs/userguide/mathjax/extensions/TeX/unicode.js
- __MACOSX/BSimSoftware/docs/userguide/mathjax/extensions/TeX/._unicode.js
- BSimSoftware/docs/userguide/mathjax/extensions/TeX/verb.js
- __MACOSX/BSimSoftware/docs/userguide/mathjax/extensions/TeX/._verb.js
- __MACOSX/BSimSoftware/docs/userguide/mathjax/extensions/._TeX
- BSimSoftware/docs/userguide/mathjax/extensions/tex2jax.js
- __MACOSX/BSimSoftware/docs/userguide/mathjax/extensions/._tex2jax.js
- BSimSoftware/docs/userguide/mathjax/extensions/toMathML.js
- __MACOSX/BSimSoftware/docs/userguide/mathjax/extensions/._toMathML.js
- BSimSoftware/docs/userguide/mathjax/extensions/v1.0-warning.js
- __MACOSX/BSimSoftware/docs/userguide/mathjax/extensions/._v1.0-warning.js
- __MACOSX/BSimSoftware/docs/userguide/mathjax/._extensions
- BSimSoftware/docs/userguide/mathjax/fonts/
- BSimSoftware/docs/userguide/mathjax/fonts/HTML-CSS/
- BSimSoftware/docs/userguide/mathjax/fonts/HTML-CSS/TeX/
- BSimSoftware/docs/userguide/mathjax/fonts/HTML-CSS/TeX/eot/
- BSimSoftware/docs/userguide/mathjax/fonts/HTML-CSS/TeX/eot/MathJax_AMS-Regular.eot
- __MACOSX/BSimSoftware/docs/userguide/mathjax/fonts/
- __MACOSX/BSimSoftware/docs/userguide/mathjax/fonts/HTML-CSS/
- __MACOSX/BSimSoftware/docs/userguide/mathjax/fonts/HTML-CSS/TeX/
- __MACOSX/BSimSoftware/docs/userguide/mathjax/fonts/HTML-CSS/TeX/eot/
- __MACOSX/BSimSoftware/docs/userguide/mathjax/fonts/HTML-CSS/TeX/eot/._MathJax_AMS-Regular.eot
- BSimSoftware/docs/userguide/mathjax/fonts/HTML-CSS/TeX/eot/MathJax_Caligraphic-Bold.eot
- __MACOSX/BSimSoftware/docs/userguide/mathjax/fonts/HTML-CSS/TeX/eot/._MathJax_Caligraphic-Bold.eot
- BSimSoftware/docs/userguide/mathjax/fonts/HTML-CSS/TeX/eot/MathJax_Caligraphic-Regular.eot
- __MACOSX/BSimSoftware/docs/userguide/mathjax/fonts/HTML-CSS/TeX/eot/._MathJax_Caligraphic-Regular.eot
- BSimSoftware/docs/userguide/mathjax/fonts/HTML-CSS/TeX/eot/MathJax_Fraktur-Bold.eot
- __MACOSX/BSimSoftware/docs/userguide/mathjax/fonts/HTML-CSS/TeX/eot/._MathJax_Fraktur-Bold.eot
- BSimSoftware/docs/userguide/mathjax/fonts/HTML-CSS/TeX/eot/MathJax_Fraktur-Regular.eot
- __MACOSX/BSimSoftware/docs/userguide/mathjax/fonts/HTML-CSS/TeX/eot/._MathJax_Fraktur-Regular.eot
- BSimSoftware/docs/userguide/mathjax/fonts/HTML-CSS/TeX/eot/MathJax_Main-Bold.eot
- __MACOSX/BSimSoftware/docs/userguide/mathjax/fonts/HTML-CSS/TeX/eot/._MathJax_Main-Bold.eot
- BSimSoftware/docs/userguide/mathjax/fonts/HTML-CSS/TeX/eot/MathJax_Main-Italic.eot
- __MACOSX/BSimSoftware/docs/userguide/mathjax/fonts/HTML-CSS/TeX/eot/._MathJax_Main-Italic.eot
- BSimSoftware/docs/userguide/mathjax/fonts/HTML-CSS/TeX/eot/MathJax_Main-Regular.eot
- __MACOSX/BSimSoftware/docs/userguide/mathjax/fonts/HTML-CSS/TeX/eot/._MathJax_Main-Regular.eot
- BSimSoftware/docs/userguide/mathjax/fonts/HTML-CSS/TeX/eot/MathJax_Math-BoldItalic.eot
- __MACOSX/BSimSoftware/docs/userguide/mathjax/fonts/HTML-CSS/TeX/eot/._MathJax_Math-BoldItalic.eot
- BSimSoftware/docs/userguide/mathjax/fonts/HTML-CSS/TeX/eot/MathJax_Math-Italic.eot
- __MACOSX/BSimSoftware/docs/userguide/mathjax/fonts/HTML-CSS/TeX/eot/._MathJax_Math-Italic.eot
- BSimSoftware/docs/userguide/mathjax/fonts/HTML-CSS/TeX/eot/MathJax_Math-Regular.eot
- __MACOSX/BSimSoftware/docs/userguide/mathjax/fonts/HTML-CSS/TeX/eot/._MathJax_Math-Regular.eot
- BSimSoftware/docs/userguide/mathjax/fonts/HTML-CSS/TeX/eot/MathJax_SansSerif-Bold.eot
- __MACOSX/BSimSoftware/docs/userguide/mathjax/fonts/HTML-CSS/TeX/eot/._MathJax_SansSerif-Bold.eot
- BSimSoftware/docs/userguide/mathjax/fonts/HTML-CSS/TeX/eot/MathJax_SansSerif-Italic.eot
- __MACOSX/BSimSoftware/docs/userguide/mathjax/fonts/HTML-CSS/TeX/eot/._MathJax_SansSerif-Italic.eot
[truncated: 9,700 more entries]
