# Supplementary material for: BSim: An Agent-Based Tool for Modeling Bacterial Populations in Systems and Synthetic Biology
Source: PLoS One. 2012 Aug 24;7(8):e42790. doi: 10.1371/journal.pone.0042790 (PMC3427305; doi:10.1371/journal.pone.0042790)
Supplement: Software S1 — Snapshot of the BSim software from 18th July 2012. For the latest version see: http://bsim-bccs.sf.net. The BSim software requires Java version 1.6 or higher. (ZIP) [file pone.0042790.s014.zip › BSimSoftware/docs/userguide/mathjax/config/local/local.js]

/*************************************************************
 *
 *  MathJax/config/local/local.js
 *  
 *  Include changes and configuration local to your installation
 *  in this file.  For example, common macros can be defined here
 *  (see below).  To use this file, add "local/local.js" to the
 *  config array in MathJax.js or your MathJax.Hub.Config() call.
 *
 *  ---------------------------------------------------------------------
 *  
 *  Copyright (c) 2009 Design Science, Inc.
 * 
 *  Licensed under the Apache License, Version 2.0 (the "License");
 *  you may not use this file except in compliance with the License.
 *  You may obtain a copy of the License at
 * 
 *      http://www.apache.org/licenses/LICENSE-2.0
 * 
 *  Unless required by applicable law or agreed to in writing, software
 *  distributed under the License is distributed on an "AS IS" BASIS,
 *  WITHOUT WARRANTIES OR CONDITIONS OF ANY KIND, either express or implied.
 *  See the License for the specific language governing permissions and
 *  limitations under the License.
 */


MathJax.Hub.Register.StartupHook("TeX Jax Ready",function () {
  var TEX = MathJax.InputJax.TeX;

  // place macros here.  E.g.:
  //   TEX.Macro("R","{\\bf R}");
  //   TEX.Macro("op","\\mathop{\\rm #1}",1); // a macro with 1 parameter
  
});

MathJax.Ajax.loadComplete("[MathJax]/config/local/local.js");
