# Supplementary material for: BSim: An Agent-Based Tool for Modeling Bacterial Populations in Systems and Synthetic Biology
Source: PLoS One. 2012 Aug 24;7(8):e42790. doi: 10.1371/journal.pone.0042790 (PMC3427305; doi:10.1371/journal.pone.0042790)
Supplement: Software S1 — Snapshot of the BSim software from 18th July 2012. For the latest version see: http://bsim-bccs.sf.net. The BSim software requires Java version 1.6 or higher. (ZIP) [file pone.0042790.s014.zip › BSimSoftware/docs/userguide/mathjax/config/MMLorHTML.js]

/*
 *  /MathJax/config/MMLorHTML.js
 *  
 *  Copyright (c) 2010 Design Science, Inc.
 *
 *  Part of the MathJax library.
 *  See http://www.mathjax.org for details.
 * 
 *  Licensed under the Apache License, Version 2.0;
 *  you may not use this file except in compliance with the License.
 *
 *      http://www.apache.org/licenses/LICENSE-2.0
 */

(function(c){var h="1.1.1";var a=MathJax.Hub.CombineConfig("MMLorHTML",{prefer:{MSIE:"MML",Firefox:"MML",Opera:"HTML",other:"HTML"}});var e={Firefox:3,Opera:9.52,MSIE:6,Chrome:0.3,Safari:2,Konqueror:4};var b=(c.Browser.version==="0.0"||c.Browser.versionAtLeast(e[c.Browser]||0));var g=false;if(!c.Browser.isIE9){try{new ActiveXObject("MathPlayer.Factory.1");g=true}catch(f){}}var d=(c.Browser.isFirefox&&c.Browser.versionAtLeast("1.5"))||(c.Browser.isMSIE&&g)||(c.Browser.isOpera&&c.Browser.versionAtLeast("9.52"));c.Register.StartupHook("End Config",function(){var i=(a.prefer&&typeof(a.prefer)==="object"?a.prefer[MathJax.Hub.Browser]||a.prefer.other||"HTML":a.prefer);if(b||d){if(d&&(i==="MML"||!b)){if(MathJax.OutputJax.NativeMML){MathJax.OutputJax.NativeMML.Register("jax/mml")}else{c.config.jax.unshift("output/NativeMML")}c.Startup.signal.Post("NativeMML output selected")}else{if(MathJax.OutputJax["HTML-CSS"]){MathJax.OutputJax["HTML-CSS"].Register("jax/mml")}else{c.config.jax.unshift("output/HTML-CSS")}c.Startup.signal.Post("HTML-CSS output selected")}}else{c.PreProcess.disabled=true;c.prepareScripts.disabled=true;MathJax.Message.Set("Your browser does not support MathJax",null,4000);c.Startup.signal.Post("MathJax not supported")}})})(MathJax.Hub);MathJax.Ajax.loadComplete("[MathJax]/config/MMLorHTML.js");
