# Supplementary material for: BSim: An Agent-Based Tool for Modeling Bacterial Populations in Systems and Synthetic Biology
Source: PLoS One. 2012 Aug 24;7(8):e42790. doi: 10.1371/journal.pone.0042790 (PMC3427305; doi:10.1371/journal.pone.0042790)
Supplement: Software S1 — Snapshot of the BSim software from 18th July 2012. For the latest version see: http://bsim-bccs.sf.net. The BSim software requires Java version 1.6 or higher. (ZIP) [file pone.0042790.s014.zip › BSimSoftware/docs/userguide/mathjax/extensions/TeX/boldsymbol.js]

/*
 *  /MathJax/extensions/TeX/boldsymbol.js
 *  
 *  Copyright (c) 2010 Design Science, Inc.
 *
 *  Part of the MathJax library.
 *  See http://www.mathjax.org for details.
 * 
 *  Licensed under the Apache License, Version 2.0;
 *  you may not use this file except in compliance with the License.
 *
 *      http://www.apache.org/licenses/LICENSE-2.0
 */

MathJax.Hub.Register.StartupHook("TeX Jax Ready",function(){var c="1.1";var a=MathJax.ElementJax.mml;var e=MathJax.InputJax.TeX;var b=e.Definitions;var d={};d[a.VARIANT.NORMAL]=a.VARIANT.BOLD;d[a.VARIANT.ITALIC]=a.VARIANT.BOLDITALIC;d[a.VARIANT.FRAKTUR]=a.VARIANT.BOLDFRAKTUR;d[a.VARIANT.SCRIPT]=a.VARIANT.BOLDSCRIPT;d[a.VARIANT.SANSSERIF]=a.VARIANT.BOLDSANSSERIF;d["-tex-caligraphic"]="-tex-caligraphic-bold";d["-tex-oldstyle"]="-tex-oldstyle-bold";b.macros.boldsymbol="Boldsymbol";e.Parse.Augment({mmlToken:function(g){if(this.stack.env.boldsymbol){var f=g.Get("mathvariant");if(f==null){g.mathvariant=a.VARIANT.BOLD}else{g.mathvariant=(d[f]||f)}}return g},Boldsymbol:function(i){var f=this.stack.env.boldsymbol,g=this.stack.env.font;this.stack.env.boldsymbol=true;this.stack.env.font=null;var h=this.ParseArg(i);this.stack.env.font=g;this.stack.env.boldsymbol=f;this.Push(h)}})});MathJax.Hub.Register.StartupHook("HTML-CSS Jax Ready",function(){var a=MathJax.OutputJax["HTML-CSS"];var c=a.FONTDATA.FONTS;var b=a.FONTDATA.VARIANT;if(a.fontInUse==="TeX"){c["MathJax_Caligraphic-bold"]="Caligraphic/Bold/Main.js";b["-tex-caligraphic-bold"]={fonts:["MathJax_Caligraphic-bold","MathJax_Main-bold","MathJax_Main","MathJax_Math","MathJax_Size1"],offsetA:65,variantA:"bold-italic"};b["-tex-oldstyle-bold"]={fonts:["MathJax_Caligraphic-bold","MathJax_Main-bold","MathJax_Main","MathJax_Math","MathJax_Size1"]};if(a.msieCheckGreek&&a.Font.testFont({family:"MathJax_Greek",weight:"bold",style:"italic",testString:a.msieCheckGreek})){b["bold-italic"].offsetG=913;b["bold-italic"].variantG="-Greek-Bold-Italic";b["-Greek-Bold-Italic"]={fonts:["MathJax_Greek-bold-italic"]};c["MathJax_Greek-bold-italic"]="Greek/BoldItalic/Main.js"}if(MathJax.Hub.Browser.isChrome&&!MathJax.Hub.Browser.versionAtLeast("5.0")){b["-tex-caligraphic-bold"].remap={84:[58096,"-WinChrome"]}}}else{if(a.fontInUse==="STIX"){b["-tex-caligraphic-bold"]={fonts:["STIXGeneral-bold-italic","STIXNonUnicode-bold-italic","STIXNonUnicode","STIXGeneral","STIXSizeOneSym"],offsetA:57927,noLowerCase:1};b["-tex-oldstyle-bold"]={fonts:["STIXGeneral-bold","STIXNonUnicode-bold","STIXGeneral","STIXSizeOneSym"],offsetN:57955,remap:{57956:57959,57957:57963,57958:57967,57959:57971,57960:57975,57961:57979,57962:57983,57963:57987,57964:57991}}}}MathJax.Hub.Startup.signal.Post("TeX boldsymbol Ready")});MathJax.Ajax.loadComplete("[MathJax]/extensions/TeX/boldsymbol.js");
