# Supplementary material for: BSim: An Agent-Based Tool for Modeling Bacterial Populations in Systems and Synthetic Biology
Source: PLoS One. 2012 Aug 24;7(8):e42790. doi: 10.1371/journal.pone.0042790 (PMC3427305; doi:10.1371/journal.pone.0042790)
Supplement: Software S1 — Snapshot of the BSim software from 18th July 2012. For the latest version see: http://bsim-bccs.sf.net. The BSim software requires Java version 1.6 or higher. (ZIP) [file pone.0042790.s014.zip › BSimSoftware/docs/userguide/mathjax/extensions/TeX/HTML.js]

/*
 *  /MathJax/extensions/TeX/HTML.js
 *  
 *  Copyright (c) 2010 Design Science, Inc.
 *
 *  Part of the MathJax library.
 *  See http://www.mathjax.org for details.
 * 
 *  Licensed under the Apache License, Version 2.0;
 *  you may not use this file except in compliance with the License.
 *
 *      http://www.apache.org/licenses/LICENSE-2.0
 */

MathJax.Hub.Register.StartupHook("TeX Jax Ready",function(){var b="1.1";var c=MathJax.InputJax.TeX;var a=c.Definitions;a.macros.href="HREF_attribute";a.macros["class"]="CLASS_attribute";a.macros.style="STYLE_attribute";a.macros.cssId="ID_attribute";c.Parse.Augment({HREF_attribute:function(f){var e=this.GetArgument(f),d=this.GetArgumentMML(f);this.Push(d.With({href:e}))},CLASS_attribute:function(e){var f=this.GetArgument(e),d=this.GetArgumentMML(e);if(d["class"]!=null){f=d["class"]+" "+f}this.Push(d.With({"class":f}))},STYLE_attribute:function(e){var f=this.GetArgument(e),d=this.GetArgumentMML(e);if(d.style!=null){if(f.charAt(f.length-1)!==";"){f+=";"}f=d.style+" "+f}this.Push(d.With({style:f}))},ID_attribute:function(f){var e=this.GetArgument(f),d=this.GetArgumentMML(f);this.Push(d.With({id:e}))},GetArgumentMML:function(e){var d=this.ParseArg(e);if(d.inferred&&d.data.length==1){d=d.data[0]}else{delete d.inferred}return d}});MathJax.Hub.Startup.signal.Post("TeX HTML Ready")});MathJax.Ajax.loadComplete("[MathJax]/extensions/TeX/HTML.js");
