# Supplementary material for: BSim: An Agent-Based Tool for Modeling Bacterial Populations in Systems and Synthetic Biology
Source: PLoS One. 2012 Aug 24;7(8):e42790. doi: 10.1371/journal.pone.0042790 (PMC3427305; doi:10.1371/journal.pone.0042790)
Supplement: Software S1 — Snapshot of the BSim software from 18th July 2012. For the latest version see: http://bsim-bccs.sf.net. The BSim software requires Java version 1.6 or higher. (ZIP) [file pone.0042790.s014.zip › BSimSoftware/docs/userguide/mathjax/extensions/TeX/noErrors.js]

/*
 *  /MathJax/extensions/TeX/noErrors.js
 *  
 *  Copyright (c) 2010 Design Science, Inc.
 *
 *  Part of the MathJax library.
 *  See http://www.mathjax.org for details.
 * 
 *  Licensed under the Apache License, Version 2.0;
 *  you may not use this file except in compliance with the License.
 *
 *      http://www.apache.org/licenses/LICENSE-2.0
 */

(function(){var c="1.1";var a=MathJax.Hub.CombineConfig("TeX.noErrors",{multiLine:true,inlineDelimiters:["",""],style:{"font-family":"serif","font-size":"80%","text-align":"left",color:"black",padding:"1px 3px",border:"1px solid"}});var b="\u00A0";MathJax.Extension["TeX/noErrors"]={version:c,config:a};MathJax.Hub.Register.StartupHook("TeX Jax Ready",function(){MathJax.InputJax.TeX.Augment({formatError:function(f,e,g,d){var i=a.inlineDelimiters;var h=(g||a.multiLine);if(!g){e=i[0]+e+i[1]}if(h){e=e.replace(/ /g,b)}else{e=e.replace(/\n/g," ")}return MathJax.ElementJax.mml.merror(e).With({isError:true,multiLine:h})}})});MathJax.Hub.Register.StartupHook("HTML-CSS Jax Config",function(){MathJax.Hub.Config({"HTML-CSS":{styles:{".MathJax .merror":MathJax.Hub.Insert({"font-style":null,"background-color":null,"vertical-align":(MathJax.Hub.Browser.isMSIE&&a.multiLine?"-2px":"")},a.style)}}})})})();MathJax.Hub.Register.StartupHook("HTML-CSS Jax Ready",function(){var a=MathJax.ElementJax.mml;var b=MathJax.OutputJax["HTML-CSS"];var c=a.math.prototype.toHTML;a.math.Augment({toHTML:function(d,e){if(this.data[0]&&this.data[0].data[0]&&this.data[0].data[0].isError){return this.data[0].data[0].toHTML(d)}return c.call(this,d,e)}});a.merror.Augment({toHTML:function(j){if(!this.isError){return a.mbase.prototype.toHTML.call(this,j)}j=this.HTMLcreateSpan(j);if(this.multiLine){j.style.display="inline-block"}var l=this.data[0].data[0].data.join("").split(/\n/);for(var g=0,e=l.length;g<e;g++){b.addText(j,l[g]);if(g!==e-1){b.addElement(j,"br")}}var n=b.getHD(j.parentNode),d=b.getW(j.parentNode);if(e>1){var k=(n.h+n.d)/2,h=b.TeX.x_height/2;var f=b.config.styles[".MathJax .merror"]["font-size"];if(f&&f.match(/%/)){h*=parseInt(f)/100}j.parentNode.style.verticalAlign=b.Em(n.d+(h-k));n.h=h+k;n.d=k-h}j.bbox={h:n.h,d:n.d,w:d,lw:0,rw:d};return j}});MathJax.Hub.Startup.signal.Post("TeX noErrors Ready")});MathJax.Hub.Register.StartupHook("NativeMML Jax Ready",function(){var b=MathJax.ElementJax.mml;var a=MathJax.Extension["TeX/noErrors"].config;var c=b.math.prototype.toNativeMML;b.math.Augment({toNativeMML:function(d){if(this.data[0]&&this.data[0].data[0]&&this.data[0].data[0].isError){return this.data[0].data[0].toNativeMML(d)}return c.call(this,d)}});b.merror.Augment({toNativeMML:function(g){if(!this.isError){return b.mbase.prototype.toNativeMML.call(this,g)}g=g.appendChild(document.createElement("span"));var h=this.data[0].data[0].data.join("").split(/\n/);for(var f=0,e=h.length;f<e;f++){g.appendChild(document.createTextNode(h[f]));if(f!==e-1){g.appendChild(document.createElement("br"))}}if(this.multiLine){g.style.display="inline-block";if(e>1){g.style.verticalAlign="middle"}}for(var j in a.style){if(a.style.hasOwnProperty(j)){var d=j.replace(/-./g,function(i){return i.charAt(1).toUpperCase()});g.style[d]=a.style[j]}}return g}});MathJax.Hub.Startup.signal.Post("TeX noErrors Ready")});MathJax.Ajax.loadComplete("[MathJax]/extensions/TeX/noErrors.js");
