# Supplementary material for: BSim: An Agent-Based Tool for Modeling Bacterial Populations in Systems and Synthetic Biology
Source: PLoS One. 2012 Aug 24;7(8):e42790. doi: 10.1371/journal.pone.0042790 (PMC3427305; doi:10.1371/journal.pone.0042790)
Supplement: Software S1 — Snapshot of the BSim software from 18th July 2012. For the latest version see: http://bsim-bccs.sf.net. The BSim software requires Java version 1.6 or higher. (ZIP) [file pone.0042790.s014.zip › BSimSoftware/docs/userguide/mathjax/extensions/TeX/unicode.js]

/*
 *  /MathJax/extensions/TeX/unicode.js
 *  
 *  Copyright (c) 2010 Design Science, Inc.
 *
 *  Part of the MathJax library.
 *  See http://www.mathjax.org for details.
 * 
 *  Licensed under the Apache License, Version 2.0;
 *  you may not use this file except in compliance with the License.
 *
 *      http://www.apache.org/licenses/LICENSE-2.0
 */

MathJax.Extension["TeX/unicode"]={version:"1.1",unicode:{},config:MathJax.Hub.CombineConfig("TeX.unicode",{fonts:"STIXGeneral,'Arial Unicode MS'"})};MathJax.Hub.Register.StartupHook("TeX Jax Ready",function(){var d=MathJax.InputJax.TeX;var a=MathJax.ElementJax.mml;var c=MathJax.Extension["TeX/unicode"].config.fonts;var b=MathJax.Extension["TeX/unicode"].unicode;d.Definitions.macros.unicode="Unicode";d.Parse.Augment({Unicode:function(f){var j=this.GetBrackets(f),e;if(j){j=j.replace(/ /g,"");if(j.match(/^(\d+(\.\d*)?|\.\d+),(\d+(\.\d*)?|\.\d+)$/)){j=j.split(/,/);e=this.GetBrackets(f)}else{e=j;j=null}}var k=this.trimSpaces(this.GetArgument(f)),i=parseInt(k.match(/^x/)?"0"+k:k);b[i]=[800,200,500,0,500,{isUnknown:true,isUnicode:true,font:c}];if(j){b[i][0]=Math.floor(j[0]*1000);b[i][1]=Math.floor(j[1]*1000)}var g=this.stack.env.font,h={};if(e){h.fontfamily=e;if(g){if(g.match(/bold/)){h.fontweight="bold"}if(g.match(/italic/)){h.fontstyle="italic"}}b[i][5].font=e+","+c}else{if(g){h.mathvariant=g}}this.Push(a.mtext(a.entity("#"+k)).With(h))}})});MathJax.Hub.Register.StartupHook("HTML-CSS Jax Ready",function(){var a=MathJax.OutputJax["HTML-CSS"];var c=MathJax.Extension["TeX/unicode"].unicode;var b=a.lookupChar;a.Augment({lookupChar:function(e,f){var d=b.call(this,e,f);if(d[f][5]&&d[f][5].isUnknown&&c[f]){d[f]=c[f]}return d}});MathJax.Hub.Startup.signal.Post("TeX unicode Ready")});MathJax.Ajax.loadComplete("[MathJax]/extensions/TeX/unicode.js");
