# Supplementary material for: BSim: An Agent-Based Tool for Modeling Bacterial Populations in Systems and Synthetic Biology
Source: PLoS One. 2012 Aug 24;7(8):e42790. doi: 10.1371/journal.pone.0042790 (PMC3427305; doi:10.1371/journal.pone.0042790)
Supplement: Software S1 — Snapshot of the BSim software from 18th July 2012. For the latest version see: http://bsim-bccs.sf.net. The BSim software requires Java version 1.6 or higher. (ZIP) [file pone.0042790.s014.zip › BSimSoftware/docs/userguide/mathjax/extensions/tex2jax.js]

/*
 *  /MathJax/extensions/tex2jax.js
 *  
 *  Copyright (c) 2010 Design Science, Inc.
 *
 *  Part of the MathJax library.
 *  See http://www.mathjax.org for details.
 * 
 *  Licensed under the Apache License, Version 2.0;
 *  you may not use this file except in compliance with the License.
 *
 *      http://www.apache.org/licenses/LICENSE-2.0
 */

MathJax.Extension.tex2jax={version:"1.1.3",config:{inlineMath:[["\\(","\\)"]],displayMath:[["$$","$$"],["\\[","\\]"]],skipTags:["script","noscript","style","textarea","pre","code"],ignoreClass:"tex2jax_ignore",processClass:"tex2jax_process",processEscapes:false,processEnvironments:true,preview:"TeX"},PreProcess:function(a){if(!this.configured){this.config=MathJax.Hub.CombineConfig("tex2jax",this.config);if(this.config.Augment){MathJax.Hub.Insert(this,this.config.Augment)}if(typeof(this.config.previewTeX)!=="undefined"&&!this.config.previewTeX){this.config.preview="none"}this.configured=true}if(typeof(a)==="string"){a=document.getElementById(a)}if(!a){a=document.body}this.createPatterns();this.scanElement(a,a.nextSibling)},createPatterns:function(){var d=[],c,a,b=this.config;this.match={};for(c=0,a=b.inlineMath.length;c<a;c++){d.push(this.patternQuote(b.inlineMath[c][0]));this.match[b.inlineMath[c][0]]={mode:"",end:b.inlineMath[c][1],pattern:this.endPattern(b.inlineMath[c][1])}}for(c=0,a=b.displayMath.length;c<a;c++){d.push(this.patternQuote(b.displayMath[c][0]));this.match[b.displayMath[c][0]]={mode:"; mode=display",end:b.displayMath[c][1],pattern:this.endPattern(b.displayMath[c][1])}}this.start=new RegExp(d.sort(this.sortLength).join("|")+(b.processEnvironments?"|\\\\begin\\{([^}]*)\\}":"")+(b.processEscapes?"|\\\\*\\\\\\$":""),"g");this.skipTags=new RegExp("^("+b.skipTags.join("|")+")$","i");this.ignoreClass=new RegExp("(^| )("+b.ignoreClass+")( |$)");this.processClass=new RegExp("(^| )("+b.processClass+")( |$)")},patternQuote:function(a){return a.replace(/([\^$(){}+*?\-|\[\]\:\\])/g,"\\$1")},endPattern:function(a){return new RegExp(this.patternQuote(a)+"|\\\\.","g")},sortLength:function(d,c){if(d.length!==c.length){return c.length-d.length}return(d==c?0:(d<c?-1:1))},scanElement:function(c,b,f){var a,e,d;while(c&&c!=b){if(c.nodeName.toLowerCase()==="#text"){if(!f){c=this.scanText(c)}}else{a=(typeof(c.className)==="undefined"?"":c.className);e=(typeof(c.tagName)==="undefined"?"":c.tagName);if(typeof(a)!=="string"){a=String(a)}if(c.firstChild&&!a.match(/(^| )MathJax/)&&!this.skipTags.exec(e)){d=(f||this.ignoreClass.exec(a))&&!this.processClass.exec(a);this.scanElement(c.firstChild,b,d)}}if(c){c=c.nextSibling}}},scanText:function(b){if(b.nodeValue.replace(/\s+/,"")==""){return b}var a,c;this.search={start:true};this.pattern=this.start;while(b){this.pattern.lastIndex=0;while(b&&b.nodeName.toLowerCase()==="#text"&&(a=this.pattern.exec(b.nodeValue))){if(this.search.start){b=this.startMatch(a,b)}else{b=this.endMatch(a,b)}}if(this.search.matched){b=this.encloseMath(b)}if(b){do{c=b;b=b.nextSibling}while(b&&(b.nodeName.toLowerCase()==="br"||b.nodeName.toLowerCase()==="#comment"));if(!b||b.nodeName!=="#text"){return c}}}return b},startMatch:function(a,b){var f=this.match[a[0]];if(f!=null){this.search={end:f.end,mode:f.mode,open:b,olen:a[0].length,opos:this.pattern.lastIndex-a[0].length};this.switchPattern(f.pattern)}else{if(a[0].substr(0,6)==="\\begin"){this.search={end:"\\end{"+a[1]+"}",mode:"; mode=display",open:b,olen:0,opos:this.pattern.lastIndex-a[0].length,isBeginEnd:true};this.switchPattern(this.endPattern(this.search.end))}else{var d=a[0].substr(0,a[0].length-1),g,c;if(d.length%2===0){c=[d.replace(/\\\\/g,"\\")];g=1}else{c=[d.substr(1).replace(/\\\\/g,"\\"),"$"];g=0}c=MathJax.HTML.Element("span",null,c);var e=MathJax.HTML.TextNode(b.nodeValue.substr(0,a.index));b.nodeValue=b.nodeValue.substr(a.index+a[0].length-g);b.parentNode.insertBefore(c,b);b.parentNode.insertBefore(e,c);this.pattern.lastIndex=g}}return b},endMatch:function(a,b){if(a[0]==this.search.end){this.search.close=b;this.search.cpos=this.pattern.lastIndex;this.search.clen=(this.search.isBeginEnd?0:a[0].length);this.search.matched=true;b=this.encloseMath(b);this.switchPattern(this.start)}return b},switchPattern:function(a){a.lastIndex=this.pattern.lastIndex;this.pattern=a;this.search.start=(a===this.start)},encloseMath:function(b){var a=this.search,f=a.close,e,c;if(a.cpos===f.length){f=f.nextSibling}else{f=f.splitText(a.cpos)}if(!f){e=f=MathJax.HTML.addText(a.close.parentNode,"")}a.close=f;c=(a.opos?a.open.splitText(a.opos):a.open);while(c.nextSibling&&c.nextSibling!==f){if(c.nextSibling.nodeValue!==null){if(c.nextSibling.nodeName==="#comment"){c.nodeValue+=c.nextSibling.nodeValue.replace(/^\[CDATA\[((.|\n|\r)*)\]\]$/,"$1")}else{c.nodeValue+=c.nextSibling.nodeValue}}else{if(this.msieNewlineBug){c.nodeValue+=(c.nextSibling.nodeName.toLowerCase()==="br"?"\n":" ")}else{c.nodeValue+=" "}}c.parentNode.removeChild(c.nextSibling)}var d=c.nodeValue.substr(a.olen,c.nodeValue.length-a.olen-a.clen);c.parentNode.removeChild(c);if(this.config.preview!=="none"){this.createPreview(a.mode,d)}c=this.createMathTag(a.mode,d);this.search={};this.pattern.lastIndex=0;if(e){e.parentNode.removeChild(e)}return c},insertNode:function(b){var a=this.search;a.close.parentNode.insertBefore(b,a.close)},createPreview:function(c,a){var b;if(this.config.preview==="TeX"){b=[this.filterTeX(a)]}else{if(this.config.preview instanceof Array){b=this.config.preview}}if(b){b=MathJax.HTML.Element("span",{className:MathJax.Hub.config.preRemoveClass},b);this.insertNode(b)}},createMathTag:function(c,b){var a=document.createElement("script");a.type="math/tex"+c;MathJax.HTML.setScript(a,b);this.insertNode(a);return a},filterTeX:function(a){return a},msieNewlineBug:(MathJax.Hub.Browser.isMSIE&&document.documentMode<9)};MathJax.Hub.Register.PreProcessor(["PreProcess",MathJax.Extension.tex2jax]);MathJax.Ajax.loadComplete("[MathJax]/extensions/tex2jax.js");
