# Supplementary material for: BSim: An Agent-Based Tool for Modeling Bacterial Populations in Systems and Synthetic Biology
Source: PLoS One. 2012 Aug 24;7(8):e42790. doi: 10.1371/journal.pone.0042790 (PMC3427305; doi:10.1371/journal.pone.0042790)
Supplement: Software S1 — Snapshot of the BSim software from 18th July 2012. For the latest version see: http://bsim-bccs.sf.net. The BSim software requires Java version 1.6 or higher. (ZIP) [file pone.0042790.s014.zip › BSimSoftware/docs/userguide/mathjax/extensions/toMathML.js]

/*
 *  /MathJax/extensions/toMathML.js
 *  
 *  Copyright (c) 2010 Design Science, Inc.
 *
 *  Part of the MathJax library.
 *  See http://www.mathjax.org for details.
 * 
 *  Licensed under the Apache License, Version 2.0;
 *  you may not use this file except in compliance with the License.
 *
 *      http://www.apache.org/licenses/LICENSE-2.0
 */

MathJax.Hub.Register.LoadHook("[MathJax]/jax/element/mml/jax.js",function(){var b="1.1.1";var a=MathJax.ElementJax.mml;a.mbase.Augment({toMathML:function(k){var g=(this.inferred&&this.parent.inferRow);if(k==null){k=""}var e=this.type,d=this.MathMLattributes();if(e==="mspace"){return k+"<"+e+d+" />"}var j=[];var h=(this.isToken?"":k+(g?"":"  "));for(var f=0,c=this.data.length;f<c;f++){if(this.data[f]){j.push(this.data[f].toMathML(h))}else{if(!this.isToken){j.push(h+"<mrow />")}}}if(this.isToken){return k+"<"+e+d+">"+j.join("")+"</"+e+">"}if(g){return j.join("\n")}if(j.length===0||(j.length===1&&j[0]==="")){return k+"<"+e+d+" />"}return k+"<"+e+d+">\n"+j.join("\n")+"\n"+k+"</"+e+">"},MathMLattributes:function(){var j=[],g=this.defaults;var c=this.copyAttributes,l=this.skipAttributes;if(this.type==="math"){j.push('xmlns="http://www.w3.org/1998/Math/MathML"')}if(this.type==="mstyle"){g=a.math.prototype.defaults}for(var d in g){if(!l[d]&&g.hasOwnProperty(d)){var e=(d==="open"||d==="close");if(this[d]!=null&&(e||this[d]!==g[d])){var k=this[d];delete this[d];if(e||this.Get(d)!==k){j.push(d+'="'+this.quoteHTML(k)+'"')}this[d]=k}}}for(var h=0,f=c.length;h<f;h++){if(this[c[h]]!=null){j.push(c[h]+'="'+this.quoteHTML(this[c[h]])+'"')}}if(j.length){return" "+j.join(" ")}else{return""}},copyAttributes:["fontfamily","fontsize","fontweight","fontstyle","color","background","id","class","href","style"],skipAttributes:{texClass:1,useHeight:1,texprimestyle:1},quoteHTML:function(e){e=String(e).split("");for(var f=0,d=e.length;f<d;f++){var h=e[f].charCodeAt(0);if(h<32||h>126){e[f]="&#x"+h.toString(16).toUpperCase()+";"}else{var g={"&":"&amp;","<":"&lt;",">":"&gt;",'"':"&quot;"}[e[f]];if(g){e[f]=g}}}return e.join("")}});a.msubsup.Augment({toMathML:function(h){var e=this.type;if(this.data[this.sup]==null){e="msub"}if(this.data[this.sub]==null){e="msup"}var d=this.MathMLattributes();delete this.data[0].inferred;var g=[];for(var f=0,c=this.data.length;f<c;f++){if(this.data[f]){g.push(this.data[f].toMathML(h+"  "))}}return h+"<"+e+d+">\n"+g.join("\n")+"\n"+h+"</"+e+">"}});a.munderover.Augment({toMathML:function(h){var e=this.type;if(this.data[this.under]==null){e="mover"}if(this.data[this.over]==null){e="munder"}var d=this.MathMLattributes();delete this.data[0].inferred;var g=[];for(var f=0,c=this.data.length;f<c;f++){if(this.data[f]){g.push(this.data[f].toMathML(h+"  "))}}return h+"<"+e+d+">\n"+g.join("\n")+"\n"+h+"</"+e+">"}});a.TeXAtom.Augment({toMathML:function(c){return c+"<mrow>\n"+this.data[0].toMathML(c+"  ")+"\n"+c+"</mrow>"}});a.chars.Augment({toMathML:function(c){return(c||"")+this.quoteHTML(this.toString())}});a.entity.Augment({toMathML:function(c){return(c||"")+"&"+this.data[0]+";<!-- "+this.toString()+" -->"}});a.xml.Augment({toMathML:function(c){return(c||"")+this.toString()}});MathJax.Hub.Register.StartupHook("TeX mathchoice Ready",function(){a.TeXmathchoice.Augment({toMathML:function(c){return this.Core().toMathML(c)}})});MathJax.Hub.Startup.signal.Post("toMathML Ready")});MathJax.Ajax.loadComplete("[MathJax]/extensions/toMathML.js");
